# Supplementary material for: Back-Up Base Excision DNA Repair in Human Cells Deficient in the Major AP Endonuclease, APE1
Source: Int J Mol Sci. 2023 Dec 20;25(1):64. doi: 10.3390/ijms25010064 (PMC10778768; doi:10.3390/ijms25010064)
Supplement: Supplementary file 1 [file ijms-25-00064-s001.zip]

Archive with 1 entries (1 files):
- ijms-2748035-supplementary.pdf
